# Supplementary material for: Socioeconomic, Eating- and Health-Related Limitations of Food Consumption among Polish Women 60+ Years: The ‘ABC of Healthy Eating’ Project
Source: Nutrients. 2021 Dec 23;14(1):51. doi: 10.3390/nu14010051 (PMC8746491; doi:10.3390/nu14010051)
Supplement: Supplementary file 1 [file nutrients-14-00051-s001.zip]

Archive with 1 entries (1 files):
- nutrients-1478968-supplementary.pdf
